# Supplementary material for: The integrated landscape of fatty acid metabolism subtypes reveals with prognostic and therapeutic relevance in pancreatic cancer
Source: Front Gastroenterol (Lausanne). 2022 Oct 21;1:969533. doi: 10.3389/fgstr.2022.969533 (PMC12952454; doi:10.3389/fgstr.2022.969533)
Supplement: Supplementary file 1 [file Table_1.xlsx]

## Sheet: Sheet1
TCGA	Total(n=177)	cluster1(n=86)	cluster2(n=71)	cluster3(n=20)	P
Age					0.6855
≤60	58	26	26	6
＞60	119	60	45	14
Gender					0.2155
Female	80	33	36	11
Male	97	53	35	9
TNM stage					0.07014
Stage Ⅰ	21	6	9	6
Stage Ⅱ	145	74	59	12
Stage Ⅲ	3	1	1	1
Stage Ⅳ	5	3	2	0
NA	3	2	0	1
Pathology diagnosis					＜0.001
Infiltrating duct carcinoma	141	70	61	10
Adenocarcinoma	21	12	7	2
Neuroendocrine carcinoma	8	0	0	8
Mucinous adenocarcinoma	5	3	2	0
Carcinoma, undifferentiated	1	0	1	0
Adenocarcinoma with mixed subtypes	1	1	0	0
Alcohol					0.3145
yes	100	51	35	14
no	65	31	29	5
NA	12	4	7	1
