# Supplementary material for: The integrated landscape of fatty acid metabolism subtypes reveals with prognostic and therapeutic relevance in pancreatic cancer
Source: Front Gastroenterol (Lausanne). 2022 Oct 21;1:969533. doi: 10.3389/fgstr.2022.969533 (PMC12952454; doi:10.3389/fgstr.2022.969533)
Supplement: Supplementary file 2 [file Table_2.xlsx]

## Sheet: Sheet1
ID	coef	exp(coef)	se(coef)	z	Pr(>|z|)
LINC01559	0.112335	1.11889	0.0708222	1.58616	0.112704
PART1	-0.530092	0.588551	0.285954	-1.85377	0.0637723
UCA1	0.12904	1.13774	0.0558314	2.31125	0.0208191
FAM83A-AS1	0.120445	1.128	0.0772091	1.55999	0.118762
